# Supplementary material for: Patient Education Improves Pain and Health-Related Quality of Life in Patients with Established Spinal Osteoporosis in Primary Care—A Pilot Study of Short- and Long-Term Effects
Source: Int J Environ Res Public Health. 2023 Mar 10;20(6):4933. doi: 10.3390/ijerph20064933 (PMC10049553; doi:10.3390/ijerph20064933)
Supplement: Supplementary file 1 [file ijerph-20-04933-s001.zip]

Archive with 1 entries (1 files):
- ijerph-2213608-supplementary.pdf
